# Supplementary material for: IL-22BP production is heterogeneously distributed in Crohn’s disease
Source: Front Immunol. 2022 Oct 13;13:1034570. doi: 10.3389/fimmu.2022.1034570 (PMC9612839; doi:10.3389/fimmu.2022.1034570)
Supplement: Supplementary file 1 [file Table_3.xlsx]

## Sheet: Luminex
		IL-22BP	CCL4	CXCL10	CXCL2	CCL24	CCL11	IFNγ	IL-10	IL-17A	IL-22	IL-27	IL-6	IL-8	CCL2	OSM	CXCL1	CXCL11	CXCL5	CCL26	CXCL6	IL-1β	IL-18	IL-23	IL-33	IL-7	CXCL9	TNF
Sample type	Sample ID	Result in pg/ml	Result in pg/ml	Result in pg/ml	Result in pg/ml	Result in pg/ml	Result in pg/ml	Result in pg/ml	Result in pg/ml	Result in pg/ml	Result in pg/ml	Result in pg/ml	Result in pg/ml	Result in pg/ml	Result in pg/ml	Result in pg/ml	Result in pg/ml	Result in pg/ml	Result in pg/ml	Result in pg/ml	Result in pg/ml	Result in pg/ml	Result in pg/ml	Result in pg/ml	Result in pg/ml	Result in pg/ml	Result in pg/ml	Result in pg/ml
ileum CD medium 6h	Sample 1	574.21	201.19	41.50	192.91	2788.55	41.13	33.35	5.84	12.84	124.00	221.17	320.74	1311.19	190.20	624.95	278.08	15.71	160.77	16.72	60.12	64.05	53.64	523.40	348.49	2.09	398.48	10.06
ileum CD medium 6h	Sample 2	1114.7	184.83	12.01	208.30	1177.25	58.68	16.84	6.62	10.96	28376.90	250.13	341.58	1866.92	712.55	654.68	443.58	15.71	164.85	17.92	60.12	10.65	42.81	348.79	20.22	2.80	358.46	9.40
ileum CD medium 6h	Sample 5	8795.0	322.36	10.70	495.38	1379.12	157.27	95.49	6.36	121.50	5140.46	1426.02	1006.66	11831.16	1532.60	1515.53	1375.77	62.94	379.28	22.39	113.92	53.14	67.84	1298.58	45.28	10.95	637.25	3405.78
ileum CD medium 6h	Sample 12	862.33	231.58	18.94	384.91	1118.56	50.20	20.55	6.75	18.46	163.51	279.06	927.09	5805.14	1139.36	826.48	1222.33	30.13	335.39	17.92	67.11	45.02	60.77	448.48	24.71	2.80	358.46	17.94
ileum CD medium 6h	Sample 22	136.83	167.47	4.34	157.00	379.96	41.13	9.33	2.92	5.22	67.86	75.55	87.68	2993.52	593.18	470.04	995.45	10.26	247.03	15.47	52.69	13.13	39.16	212.86	11.08	1.37	270.29	3.42
ileum CD medium 6h	Sample 36	1017.0	148.86	1.02	46.27	357.61	41.13	9.33	2.64	8.11	48.16	134.00	67.65	1592.91	390.03	453.86	270.74	3.99	164.85	15.47	44.68	10.65	28.03	212.86	14.15	2.09	315.97	4.76
ileum CD medium 6h	Sample 38	116.0	167.47	2.96	98.29	536.99	41.13	13.11	2.09	56.75	68.51	75.55	333.89	2137.98	586.97	501.99	270.74	10.26	172.90	15.47	44.68	32.42	35.48	229.29	20.22	2.80	315.97	6.75
ileum CD medium 6h	Sample 41	324.0	106.01	0.66	0	250.76	19.80	1.55	1.24	3.27	25.71	104.82	50.85	228.57	202.69	370.46	114.49	0	34.33	0	25.68	0	20.41	162.61	4.79	0	220.17	0.73
ileum CD medium 6h	Sample 43	86.5	928.78	11.53	460.19	75.52	81.76	60.25	174.72	40.49	57.23	279.06	4254.36	23368.08	567.29	826.48	1872.95	47.20	979.51	21.32	337.17	419.99	74.85	478.61	45.28	4.89	472.92	134.35
colon CD medium 6h	Sample 3	80.0	259.58	11.03	486.80	1737.48	50.20	13.11	8.92	10.96	86.65	163.11	162.83	6547.26	1670.65	854.18	1312.71	25.55	290.85	17.92	52.69	6.77	50.05	402.83	49.63	2.80	315.97	6.75
colon CD medium 6h	Sample 4	60.0	322.36	13.45	561.74	675.22	58.68	24.23	8.29	9.06	63.93	163.11	471.25	23368.08	2609.76	1068.35	1648.80	34.57	407.02	19.09	67.11	6.77	55.43	356.57	17.20	4.89	398.48	16.63
colon CD medium 6h	Sample 6	766.43	259.58	35.12	651.35	1508.97	58.68	20.55	8.16	285.21	220.48	307.96	795.32	7885.17	647.68	881.66	1788.76	30.13	319.75	19.09	60.12	71.82	66.08	463.58	33.60	4.20	472.92	19.25
colon CD medium 6h	Sample 9	302.4	259.58	6.20	238.34	511.92	41.13	16.84	4.66	14.72	76.79	134.00	469.64	3417.13	1061.30	713.12	1100.89	20.76	250.50	17.92	60.12	34.56	44.63	325.33	66.85	2.09	315.97	4.09
colon CD medium 6h	Sample 10	410.09	803.25	147.10	918.28	2159.52	66.71	24.23	14.17	22.17	167.56	307.96	838.36	15508.63	637.03	1094.31	2231.38	38.88	347.70	20.22	73.75	309.38	80.08	798.21	56.83	5.57	507.93	90.54
colon CD medium 6h	Sample 11	0.1	106.01	0	0	194.86	19.80	5.50	1.81	3.27	41.59	75.55	44.23	464.62	112.65	300.01	114.49	0	130.98	0	52.69	0	35.48	128.09	6.38	0	220.17	0.73
colon CD medium 6h	Sample 13	1065.7	298.28	11.36	365.02	1557.67	66.71	24.23	6.62	29.54	102.04	307.96	1947.62	10565.56	558.41	962.80	2667.46	38.88	380.76	26.45	92.06	87.05	89.61	582.43	121.70	4.89	398.48	22.52
colon CD medium 6h	Sample 14	113.54	259.58	23.33	367.12	858.72	58.68	24.23	8.16	94.18	121.24	163.11	494.17	10149.95	296.91	684.06	1745.64	30.13	319.75	19.09	67.11	102.84	76.60	387.48	102.16	4.89	436.52	9.40
colon CD medium 6h	Sample 15	70.0	148.86	6.49	125.00	852.21	31.19	5.50	2.92	554.60	58.59	75.55	45.96	763.93	269.03	770.34	472.89	0	82.96	14.16	25.68	2.50	35.48	229.29	85.29	1.37	270.29	16.63
colon CD medium 6h	Sample 16	628.74	148.86	4.56	98.29	957.51	50.20	9.33	2.92	5.22	57.23	104.82	103.15	2207.72	801.49	564.35	482.35	10.26	184.71	16.72	44.68	0	39.16	261.75	27.69	2.80	315.97	2.08
colon CD medium 6h	Sample 19	98.0	167.47	7.54	117.04	1092.91	50.20	13.11	3.46	9.06	74.90	75.55	245.35	1911.41	609.05	594.85	854.02	10.26	164.85	15.47	44.68	19.07	50.05	325.33	39.46	2.09	358.46	2.75
colon CD medium 6h	Sample 20	50.0	128.60	2.20	5.43	133.24	31.19	9.33	3.46	7.15	50.29	104.82	68.53	805.15	302.68	437.52	195.55	3.99	103.19	14.16	35.84	0	51.85	196.29	14.92	0.63	270.29	3.42
colon CD medium 6h	Sample 21	134.0	128.60	1.02	0	1358.91	31.19	5.50	0.95	3.27	73.00	75.55	26.83	194.07	293.76	533.40	141.44	0	26.56	14.16	25.68	0	31.77	245.59	104.96	0.63	220.17	0
colon CD medium 6h	Sample 23	60.0	106.01	0	0	37.82	31.19	0	1.81	1.28	37.04	46.13	22.32	593.63	185.05	335.72	121.67	0	103.19	0	44.68	0	28.03	110.43	32.13	0	220.17	0.73
colon CD medium 6h	Sample 24	60.0	216.73	10.19	192.91	936.40	41.13	9.33	7.13	5.22	62.61	75.55	85.33	6474.08	503.62	533.40	1229.19	20.76	297.36	16.72	44.68	0	42.81	293.75	6.38	2.80	315.97	11.38
colon CD medium 6h	Sample 25	70.0	231.58	0	22.77	369.35	31.19	5.50	4.79	3.27	40.84	104.82	417.40	2155.16	570.95	437.52	231.38	10.26	172.90	15.47	44.68	0	28.03	212.86	36.53	2.09	270.29	2.75
colon CD medium 6h	Sample 26	102.5	128.60	0.23	0	259.84	19.80	5.50	2.64	9.06	54.48	104.82	38.22	408.10	193.37	370.46	153.47	0	54.52	0	35.84	0	48.25	196.29	27.69	0	270.29	2.75
colon CD medium 6h	Sample 27	70.0	106.01	0	0	337.18	31.19	1.55	0.95	5.22	50.29	75.55	40.50	579.22	148.31	437.52	153.47	0	72.12	0	35.84	0	24.24	179.54	24.71	0.63	220.17	1.41
colon CD medium 6h	Sample 28	60.0	167.47	9.33	54.29	162.13	31.19	9.33	1.53	9.06	59.94	134.00	268.79	2679.63	661.33	470.04	306.00	10.26	203.78	15.47	44.68	26.97	28.97	196.29	35.07	1.37	270.29	10.72
colon CD medium 6h	Sample 29	0.1	428.92	1.34	576.94	105.14	66.71	24.23	38.46	16.59	59.94	163.11	1193.12	23368.08	273.63	713.12	1324.64	43.08	601.55	20.22	119.05	474.98	62.54	356.57	9.53	3.50	436.52	11.38
colon CD medium 6h	Sample 30	60.0	128.60	0	0	445.22	19.80	1.55	0.95	1.28	44.54	46.13	28.25	548.13	409.08	437.52	128.53	0	60.60	0	25.68	0	24.24	145.47	17.20	0	270.29	0.73
colon CD medium 6h	Sample 32	70.0	148.86	0.66	0	150.95	31.19	5.50	2.37	3.27	35.49	75.55	123.31	1060.18	149.80	370.46	141.44	3.99	117.40	15.47	35.84	46.04	28.03	162.61	49.63	0.63	270.29	7.41
colon CD medium 6h	Sample 35	0.1	231.58	3.90	94.66	167.05	66.71	24.23	3.46	13.79	55.86	192.16	82.84	4415.53	493.25	533.40	746.58	34.57	297.36	20.22	80.09	3.99	46.44	261.75	11.08	4.20	436.52	8.74
colon CD medium 6h	Sample 37	60.0	579.06	37.94	701.01	782.41	50.20	24.23	5.84	489.52	126.73	163.11	301.54	8087.39	546.91	908.91	2982.89	30.13	290.85	17.92	52.69	26.97	80.08	418.11	92.34	4.20	358.46	106.01
colon CD medium 6h	Sample 39	60.0	259.58	1.64	436.53	333.94	74.38	31.53	18.33	785.07	105.50	221.17	507.61	23368.08	380.30	1145.78	3530.69	43.08	902.05	20.22	249.92	361.15	107.62	387.48	26.20	4.20	398.48	17.29
colon CD medium 6h	Sample 40	846.0	216.73	1.34	56.81	520.97	41.13	16.84	7.13	5.22	84.22	221.17	301.38	4010.92	368.72	501.99	417.93	15.71	267.59	16.72	60.12	9.38	29.90	277.80	23.22	2.80	315.97	17.94
colon CD medium 6h	Sample 42	0.1	128.60	0	40.43	148.44	31.19	9.33	1.53	16.59	41.59	104.82	27.12	1772.14	226.90	335.72	222.86	3.99	144.03	14.16	35.84	0	28.03	162.61	6.38	0.63	270.29	1.75
ileum controls medium 6h	Sample 51	370.0	904.55	116.63	1216.24	501.83	81.76	53.13	18.82	40.49	81.76	307.96	7733.53	23368.08	6958.52	2065.08	1335.41	55.20	517.03	22.39	97.76	61.10	67.84	798.21	75.39	5.57	541.72	367.77
ileum controls medium 6h	Sample 53	581.0	231.58	43.53	360.80	258.71	66.71	35.16	18.82	20.32	735.74	221.17	1648.87	23368.08	1424.58	922.46	1495.02	38.88	599.05	20.22	138.56	87.99	103.35	493.59	30.65	4.20	472.92	32.30
ileum controls medium 6h	Sample 55	713.0	298.28	181.69	774.69	2907.45	50.20	38.78	27.68	20.32	132.15	250.13	2435.68	23368.08	3719.72	1965.06	2715.29	43.08	609.01	22.39	147.80	33.49	93.92	1075.83	11.08	7.94	436.52	75.37
colon controls medium 6h	Sample 44	60.0	310.47	31.62	77.13	961.18	31.19	16.84	4.79	9.06	59.94	104.82	201.13	5224.67	373.59	684.06	448.57	25.55	264.21	17.92	52.69	33.49	30.84	340.99	27.69	2.80	315.97	48.53
colon controls medium 6h	Sample 45	49.0	128.60	0	5.43	532.99	19.80	5.50	0.95	5.22	43.07	75.55	335.62	812.64	213.23	470.04	164.79	3.99	98.29	14.16	35.84	0	31.77	212.86	116.13	2.09	270.29	2.08
colon controls medium 6h	Sample 46	227.0	167.47	11.36	66.30	365.09	31.19	13.11	3.73	9.06	44.54	134.00	141.21	2093.04	262.30	564.35	312.67	10.26	160.77	15.47	35.84	25.86	66.08	212.86	23.22	2.09	270.29	26.44
colon controls medium 6h	Sample 47	290.0	148.86	0.23	0	1052.25	31.19	5.50	5.58	6.19	55.86	250.13	73.48	1315.50	157.82	533.40	153.47	3.99	126.51	15.47	25.68	0	26.14	261.75	23.22	1.37	270.29	4.43
colon controls medium 6h	Sample 49	0	201.19	4.34	64.00	407.32	41.13	5.50	4.79	9.06	35.49	75.55	128.67	2348.63	716.12	470.04	299.21	3.99	207.51	14.16	52.69	0	20.41	229.29	33.60	1.37	270.29	4.09
colon controls medium 6h	Sample 50	183.0	201.19	1.02	100.08	231.25	41.13	13.11	3.99	7.15	38.57	134.00	478.18	4113.02	1001.62	564.35	374.06	15.71	341.57	16.72	92.06	0	26.14	261.75	35.07	2.09	315.97	6.09
colon controls medium 6h	Sample 52	230.0	378.06	14.38	226.38	1279.50	19.80	9.33	4.26	24.94	61.94	134.00	231.22	3840.82	803.33	741.87	1093.44	15.71	250.50	16.72	52.69	0	42.81	325.33	29.17	3.50	315.97	22.52
colon controls medium 6h	Sample 54	215.0	184.83	1.64	205.98	383.67	31.19	16.84	4.79	10.96	47.44	104.82	178.83	5937.46	714.04	624.95	886.61	20.76	346.17	16.72	80.09	0	37.32	261.75	33.60	4.20	358.46	8.41
colon controls medium 6h	Sample 56	198.0	167.47	4.56	66.30	332.85	31.19	5.50	1.24	1.28	41.59	46.13	641.00	2099.15	745.85	501.99	239.66	3.99	176.87	14.16	44.68	0	18.48	212.86	33.60	2.09	270.29	9.73
LLOQ		94	51.19	0.7	19.6	6.39	20.23	17.13	1.55	4.27	4.21	125.23	1.54	1.51	11.51	147.19	17	9.99	16	14.32	29.67	6.75	3.37	44.44	4.94	1.58	195.34	3.39
