# Supplementary material for: IL-22BP production is heterogeneously distributed in Crohn’s disease
Source: Front Immunol. 2022 Oct 13;13:1034570. doi: 10.3389/fimmu.2022.1034570 (PMC9612839; doi:10.3389/fimmu.2022.1034570)
Supplement: Supplementary file 2 [file Table_4.xlsx]

## Sheet: Feuil1
Antibody name	RRID	Target Antigen	Clonality	Clone ID	Host Organisms	Vendor	Cat Number
CD45 antibody	AB_396891	CD45 human	monoclonal	2D1	mouse	BD Biosciences	557883
CD19 antibody	AB_395813	CD19 human	monoclonal	HIB19	mouse	BD Biosciences	555413
CD3 antibody	AB_395739	CD3 human	monoclonal	UCHT1	mouse	BD Biosciences	555332
CD4 antibody	AB_396897	CD4 human	monoclonal	SK3	mouse	BD Biosciences	557852
CD45RA antibody	AB_398468	CD45RA human	monoclonal	HI100	mouse	BD Biosciences	550855
CD62L antibody	AB_395928	CD62L human	monoclonal	Dreg 56	mouse	BD Biosciences	555544
Siglec-8 antibody	AB_2270438	Siglec 8 human	monoclonal	7C9	mouse	BioLegend	347104
HLA-DR antibody	AB_10563765	HLA DR human	monoclonal	G46-6	mouse	BD Biosciences	561225
CD11c antibody	AB_11153662	CD11c human	monoclonal	B-LY6	mouse	BD Biosciences	562393
