# Supplementary material for: IL-22BP production is heterogeneously distributed in Crohn’s disease
Source: Front Immunol. 2022 Oct 13;13:1034570. doi: 10.3389/fimmu.2022.1034570 (PMC9612839; doi:10.3389/fimmu.2022.1034570)
Supplement: Supplementary file 3 [file Table_5.xlsx]

## Sheet: Feuil1
Target	Gene	Cat Number	Vendor
IL-22BP	IL22RA2	Hs00364814_m1	Applied Biosystems
CD25	IL2RA	Hs00907777_m1	Applied Biosystems
HPRT	HPRT1	Hs99999909_m1	Applied Biosystems
CCL24	CCL24	Hs00171082_m1	Applied Biosystems
